# Supplementary material for: Integrating Exposure and Effect Distributions with the Ecotoxicity Risk Calculator: Case Studies with Crop Protection Products
Source: Integr Environ Assess Manag. 2020 Oct 30;17(2):321–30. doi: 10.1002/ieam.4344 (PMC7894161; doi:10.1002/ieam.4344)
Supplement: Supplementary file 7 — Supporting information. [file IEAM-17-321-s007.xlsx]

## Sheet: Supplemental Table 1
Species	SSD value	Exposure	Endpoint value	PMRA	Publication
Aedes aegypti	233.5	Acute 24-h	24-h LC50 = 183	2712689	Riaz, M.A., A. Chandor-Proust, C. Dauphin-Villemant, R. Poupardin, C.M. Jones, C. Strode, M. Régent-Kloeckner, J-P. David and S. Raynaud. 2013. Molecular mechanisms associated with increased tolerance to the neonicotinoid insecticide imidacloprid in the dengue vector Aedes aegypti. Aquat. Toxicol. 126: 326-337.
Aedes aegypti	233.5	Acute 72-h	72-h LC50 = 298	2841146	Uragayala, S, V. Verma, E. Natarajan, P.S. Velamuri, R. Kamaraju. 2015. Adulticidal and larvicidal efficacy of three neonicotinoids against insecticide susceptible and resistant mosquito strains. Indian J Med Res. 142(Supplement): 64-70.
Aedes sp.	61.9	Acute 48-h	48-h LC50 = 67.4	2842540	Raby, M., M. Nowierski, D. Perlov, X. Zhao, C. Hao, D.G. Poirier and P.K. Sibley, 2018, Acute toxicity of six neonicotinoid insecticides to freshwater invertebrates, Raby, M., M. Nowierski, D. Perlov, X. Zhao, C. Hao, D.G. Poirier and P.K. Sibley. 2018. Acute toxicity of six neonicotinoid insecticides to freshwater invertebrates. Environ. Toxicol. and Chem. Accepted Article, DOI: 10.1002/etc.4088…
Agnetina, Paragnetina sp.	445	Acute 96-h	EC50 < 445	2842540	Raby, M., M. Nowierski, D. Perlov, X. Zhao, C. Hao, D.G. Poirier and P.K. Sibley, 2018, Acute toxicity of six neonicotinoid insecticides to freshwater invertebrates, Raby, M., M. Nowierski, D. Perlov, X. Zhao, C. Hao, D.G. Poirier and P.K. Sibley. 2018. Acute toxicity of six neonicotinoid insecticides to freshwater invertebrates. Environ. Toxicol. and Chem. Accepted Article, DOI: 10.1002/etc.4088…
Anopheles stephensi (from Nadiad)	57.7	Acute 72-h	72-h LC50 = 52	2841146	Uragayala, S, V. Verma, E. Natarajan, P.S. Velamuri, R. Kamaraju. 2015. Adulticidal and larvicidal efficacy of three neonicotinoids against insecticide susceptible and resistant mosquito strains. Indian J Med Res. 142(Supplement): 64-70.
Anopheles stephensi (from Nadiad)	57.7	Acute 72-h	72-h LC50 = 64	2841146	Uragayala, S, V. Verma, E. Natarajan, P.S. Velamuri, R. Kamaraju. 2015. Adulticidal and larvicidal efficacy of three neonicotinoids against insecticide susceptible and resistant mosquito strains. Indian J Med Res. 142(Supplement): 64-70.
Asellus aquaticus	84	Acute 48-h	48-h EC50 = 84	2712684	Ashwell, J.A. and R.J. Dark. 2002. CGA 293343 (Thiamethoxam): Acute toxicity to aquatic invertebrates. Syngenta. Jealots Hill International Research Centre, Bracknell, Berkshire RG42 6EY, UK. Study No. 01JH146. Issued 12 November, 2002.
Caecidotea sp.	4775.4	Acute 96-h	96-h EC50 = 4775.4	2842540	Raby, M., M. Nowierski, D. Perlov, X. Zhao, C. Hao, D.G. Poirier and P.K. Sibley, 2018, Acute toxicity of six neonicotinoid insecticides to freshwater invertebrates, Raby, M., M. Nowierski, D. Perlov, X. Zhao, C. Hao, D.G. Poirier and P.K. Sibley. 2018. Acute toxicity of six neonicotinoid insecticides to freshwater invertebrates. Environ. Toxicol. and Chem. Accepted Article, DOI: 10.1002/etc.4088…
Caenis sp.	23.3	Acute 96-h	EC50 < 23.3	2842540	Raby, M., M. Nowierski, D. Perlov, X. Zhao, C. Hao, D.G. Poirier and P.K. Sibley, 2018, Acute toxicity of six neonicotinoid insecticides to freshwater invertebrates, Raby, M., M. Nowierski, D. Perlov, X. Zhao, C. Hao, D.G. Poirier and P.K. Sibley. 2018. Acute toxicity of six neonicotinoid insecticides to freshwater invertebrates. Environ. Toxicol. and Chem. Accepted Article, DOI: 10.1002/etc.4088…
Chaoborus crystallinus	7300	Acute 48-h	48-h EC50 = 7300	2712684	Ashwell, J.A. and R.J. Dark. 2002. CGA 293343 (Thiamethoxam): Acute toxicity to aquatic invertebrates. Syngenta. Jealots Hill International Research Centre, Bracknell, Berkshire RG42 6EY, UK. Study No. 01JH146. Issued 12 November, 2002.
Chaoborus sp.	5500	Acute 48-h	48-h LC50 = 5500	2712699	CGA 293343: Knauer K. 2000. Final Report. Acute Toxicity Test of CGA 293343 tech. to Individual Invertebrate Species and Molluscs from a Natural Pond Assemblage Under Static Conditions. Study Number: 2002642
Cheumatopsyche sp.	118.5	Acute 96-h	48-h EC50 = 118.5	2842540	Raby, M., M. Nowierski, D. Perlov, X. Zhao, C. Hao, D.G. Poirier and P.K. Sibley, 2018, Acute toxicity of six neonicotinoid insecticides to freshwater invertebrates, Raby, M., M. Nowierski, D. Perlov, X. Zhao, C. Hao, D.G. Poirier and P.K. Sibley. 2018. Acute toxicity of six neonicotinoid insecticides to freshwater invertebrates. Environ. Toxicol. and Chem. Accepted Article, DOI: 10.1002/etc.4088…
Chironomus dilutus	45	Acute 96-h	96-h EC50 = 36.8	2842540	Raby, M., M. Nowierski, D. Perlov, X. Zhao, C. Hao, D.G. Poirier and P.K. Sibley, 2018, Acute toxicity of six neonicotinoid insecticides to freshwater invertebrates, Raby, M., M. Nowierski, D. Perlov, X. Zhao, C. Hao, D.G. Poirier and P.K. Sibley. 2018. Acute toxicity of six neonicotinoid insecticides to freshwater invertebrates. Environ. Toxicol. and Chem. Accepted Article, DOI: 10.1002/etc.4088…
Chironomus dilutus	45	Acute 96-h	96-h LC50 = 55.3	2818524	Maloney, E.M., C.A. Morrissey, J.V. Headley, K.M. Peru and K. Liber. 2017. Cumulative toxicity of neonicotinoid insecticide mixtures to Chironomus dilutus under acute exposure scenarios. Environ. Toxicol. and Chem. 36 (11): 3091-3101.
Chironomus riparius	55.5	Acute 48-h	48-h LC50 = 35	1196663	1998, CGA-293343 TECHNICAL: A 48-HOUR STATIC ACUTE TOXICITY TEST WITH THE MIDGE (CHIRONOMUS RIPARIUS), DACO: 9.3.4
Chironomus riparius	55.5	Acute 48-h	48-h EC50 = 22	NA	USEPA (United States Environmental Protection Agency). 2011. Registration Review: Problem Formulation for the Environmental Fate, Ecological Risk, Endangered Species, and Drinking Water Exposure Assessments for Thiamethoxam. United States Environmental Protection Agency. Office of Pesticide Programs, Environmental Fate and Effects Division, Washington DC 20460. December 13, 2011.
Chironomus riparius	55.5	Acute 48-h	48-h EC50 = 86.4	2720027	Saraiva, A.S., R.A. Sarmento, A.C.M. Rodrigues, D. Campos, G. Federova, V. Zlabek, C. Gravato, J.L.T. Pestana and A.M.V.M. Soares. 2017. Assessment of thiamethoxam toxicity to Chironomus riparius. Ecotoxicol. and Environ. Safety. 137: 240-246.
Chironomus riparius	55.5	Acute 48-h	48-h EC50 = 45	2712684	Ashwell, J.A. and R.J. Dark. 2002. CGA 293343 (Thiamethoxam): Acute toxicity to aquatic invertebrates. Syngenta. Jealots Hill International Research Centre, Bracknell, Berkshire RG42 6EY, UK. Study No. 01JH146. Issued 12 November, 2002.
Chironomus riparius	55.5	Acute 48-h	48-h EC50 = 103	2712685	Pickervance, J.C., Dark R.J. and J.A. Ashwell. 2003. CGA 293343 (Thiamethoxam technical) and GGA 322704 (Thiamethoxam metabolite): Acute toxicity to a range of aquatic invertebrates. Syngenta. Jealots Hill International Research Centre, Bracknell, Berkshire RG42 6EY, UK. Study No. 2022586. Issued 05 February, 2003.
Chironomus riparius	55.5	Acute 48-h	48-h EC50 = 38.6	2712702	Pfeifle V., S. Watson, R.J. Dark and W. Powley. 2005. Thiamethoxam WG 25 (A9584C) Acute toxicity to Chironomus riparius under static conditions. Study No. 2032689. Report No. RJ3602B. DACO: 9.3.4
Chironomus riparius	55.5	Acute 48-h	48-h EC50 = 57.6	2712703	Memmert, U. 2007. Thiamethoxam FS formulation (A9765N)- Acute toxicity to first-instar larvae of Chironomus riparius. RCC Study No. B28181. Syngenta Study No. T008725-06. DACO: 9.3.4.
Chironomus riparius	55.5	Acute 48-h	48-h EC50 = 72.9	2712704	Memmert, U. 2007. Thiamethoxam SC formulation (A9795B) - Acute toxicity to first-instar larvae of Chironomus riparius. RCC Study No. B28203. Syngenta Study No. T010138-06. DACO: 9.3.4.
Chironomus riparius	55.5	Acute 48-h	48-h EC50 = 101	2712708	Eckenstein, H. 2014. Thiamethoxam FS (A9765R) - Acute toxicity to first-instar larvae of Chironomus riparius - Final report Amendment 1. Report Number: D89994 Study Number: D89994 Task Number: TK0222828.
Cloeon dipterum	24.3	Acute 96-h	96-h EC50 = 20	2712707	Van den Brink, P.J. et al., 2016, Acute and chronic toxicity of neonicotinoids to nymphs of a mayfly species and some notes on seasonal differences, DACO: 9.3.5
Cloeon dipterum	24.3	Acute 48-h	48-h EC50 = 21	2712684	Ashwell, J.A. and R.J. Dark. 2002. CGA 293343 (Thiamethoxam): Acute toxicity to aquatic invertebrates. Syngenta. Jealots Hill International Research Centre, Bracknell, Berkshire RG42 6EY, UK. Study No. 01JH146. Issued 12 November, 2002.
Cloeon dipterum	24.3	Acute 48-h	48-h EC50 = 34	2712685	Pickervance, J.C., Dark R.J. and J.A. Ashwell. 2003. CGA 293343 (Thiamethoxam technical) and GGA 322704 (Thiamethoxam metabolite): Acute toxicity to a range of aquatic invertebrates. Syngenta. Jealots Hill International Research Centre, Bracknell, Berkshire RG42 6EY, UK. Study No. 2022586. Issued 05 February, 2003.
Cloeon sp.	24.8	Acute 48-h	48-h EC50 = 14	2296375	Knauer, K. 2000. Acute Toxicity Test of CGA 293343 Tech. to the Ephemeroptera Cloeon sp. Under Static Conditions. Study No. 2002613. DACO: 9.3.4
Cloeon sp.	24.8	Acute 96-h	96-h EC50 = 44.1	2842540	Raby, M., M. Nowierski, D. Perlov, X. Zhao, C. Hao, D.G. Poirier and P.K. Sibley, 2018, Acute toxicity of six neonicotinoid insecticides to freshwater invertebrates, Raby, M., M. Nowierski, D. Perlov, X. Zhao, C. Hao, D.G. Poirier and P.K. Sibley. 2018. Acute toxicity of six neonicotinoid insecticides to freshwater invertebrates. Environ. Toxicol. and Chem. Accepted Article, DOI: 10.1002/etc.4088…
Coenagrionidae	980	Acute 48-h	48-h EC50 = 980	2712684	Ashwell, J.A. and R.J. Dark. 2002. CGA 293343 (Thiamethoxam): Acute toxicity to aquatic invertebrates. Syngenta. Jealots Hill International Research Centre, Bracknell, Berkshire RG42 6EY, UK. Study No. 01JH146. Issued 12 November, 2002.
Crangonyx pseudogracilis	651.3	Acute 48-h	48-h EC50 = 420	2712684	Ashwell, J.A. and R.J. Dark. 2002. CGA 293343 (Thiamethoxam): Acute toxicity to aquatic invertebrates. Syngenta. Jealots Hill International Research Centre, Bracknell, Berkshire RG42 6EY, UK. Study No. 01JH146. Issued 12 November, 2002.
Crangonyx pseudogracilis	651.3	Acute 48-h	48-h EC50 = 1010	2712685	Pickervance, J.C., Dark R.J. and J.A. Ashwell. 2003. CGA 293343 (Thiamethoxam technical) and GGA 322704 (Thiamethoxam metabolite): Acute toxicity to a range of aquatic invertebrates. Syngenta. Jealots Hill International Research Centre, Bracknell, Berkshire RG42 6EY, UK. Study No. 2022586. Issued 05 February, 2003.
Culex quinqefasciatus	343	Acute 72-h	72-h LC50 = 343	2841146	Uragayala, S, V. Verma, E. Natarajan, P.S. Velamuri, R. Kamaraju. 2015. Adulticidal and larvicidal efficacy of three neonicotinoids against insecticide susceptible and resistant mosquito strains. Indian J Med Res. 142(Supplement): 64-70.
Daphnia magna	826.1	Acute 48-h	48-h EC50 = 27 300	EC 2006	European Commission 2006. Review report for the active substance thiamethoxam.
Daphnia magna	826.1	Acute 48-h	48-h EC50 = 27.3	2712665	Li, D, Z. Lan, Z. Yanning, H. Weizhi, F. Lei and J. Hongyun. 2013. Acute immobilisation of Daphnia magna Straus by four neonicotinoid insecticides. Pesticide Science and Administration. 34(6): 23-25.
Dytiscidae	47	Acute 48-h	48-h EC50 = 47	2712685	Pickervance, J.C., Dark R.J. and J.A. Ashwell. 2003. CGA 293343 (Thiamethoxam technical) and GGA 322704 (Thiamethoxam metabolite): Acute toxicity to a range of aquatic invertebrates. Syngenta. Jealots Hill International Research Centre, Bracknell, Berkshire RG42 6EY, UK. Study No. 2022586. Issued 05 February, 2003.
Ephemerella sp.	59	Acute 96-h	EC50 < 59	2842540	Raby, M., M. Nowierski, D. Perlov, X. Zhao, C. Hao, D.G. Poirier and P.K. Sibley, 2018, Acute toxicity of six neonicotinoid insecticides to freshwater invertebrates, Raby, M., M. Nowierski, D. Perlov, X. Zhao, C. Hao, D.G. Poirier and P.K. Sibley. 2018. Acute toxicity of six neonicotinoid insecticides to freshwater invertebrates. Environ. Toxicol. and Chem. Accepted Article, DOI: 10.1002/etc.4088…
Gammarus kischineffensis	3751	Acute 96-h	96-h EC50 = 3751	2712706	Uğurlu P., Ünlü E., and E.I. Satar. 2015. The toxicological effects of thiamethoxam on Gammarus kischineffensis (Schellenberg 1937) (Crustacea: Amphipoda). Environ Toxicol and Pharmacol 39:720-726.
Gammarus sp.	2800	Acute 48-h	48-h EC50 = 2800	2712697	CGA 293343: Final Report. Knauer, K. 2000. Acute Toxicity Test of CGA 293343 tech. to Gammarus sp. Under Static Conditions. Study Number: 2002614
Gyrinus sp.	14	Acute 96-h	96-h EC50 = 14.0	2842540	Raby, M., M. Nowierski, D. Perlov, X. Zhao, C. Hao, D.G. Poirier and P.K. Sibley, 2018, Acute toxicity of six neonicotinoid insecticides to freshwater invertebrates, Raby, M., M. Nowierski, D. Perlov, X. Zhao, C. Hao, D.G. Poirier and P.K. Sibley. 2018. Acute toxicity of six neonicotinoid insecticides to freshwater invertebrates. Environ. Toxicol. and Chem. Accepted Article, DOI: 10.1002/etc.4088…
Hexagenia sp.	150.2	Acute 96-h	96-h EC50 = 630	2861091	Bartlett, A.J., A.M. Hedges, K.D. Intini, L.R. Brown, F.J. Maisonneuve, S.A. Robinson, P.L. Gillis and S.R. de Solla. 2018. Lethal and sublethal toxicity of neonicotinoid and butenolide insecticides to the mayfly, Hexagenia spp. Eviron. Poll. 238: 63-75.
Hexagenia sp.	150.2	Acute 96-h	96-h EC50 = 35.8	2842540	Raby, M., M. Nowierski, D. Perlov, X. Zhao, C. Hao, D.G. Poirier and P.K. Sibley, 2018, Acute toxicity of six neonicotinoid insecticides to freshwater invertebrates, Raby, M., M. Nowierski, D. Perlov, X. Zhao, C. Hao, D.G. Poirier and P.K. Sibley. 2018. Acute toxicity of six neonicotinoid insecticides to freshwater invertebrates. Environ. Toxicol. and Chem. Accepted Article, DOI: 10.1002/etc.4088…
Hyalella azteca	289.9	Sub-chronic 7-d	7-d LC50 = 215	2753706	Environment and Climate Change Canada (ECCC) 2017. Final Progress Report (2014-2017) to the Ontario Ministry of the Environment and Climate Change. Grant Funding Agreement STF14-087 with Environment and Climate Change Canada: Assessment of acute and chronic toxicity of neonicotinoid insecticides to non-target aquatic species. Report prepared by: Bartlett, A.J, S.A. Robinson, A.M. Hedges, L.R. Bro…
Hyalella azteca	289.9	Acute 96-h	96-h EC50 = 391	2842540	Raby, M., M. Nowierski, D. Perlov, X. Zhao, C. Hao, D.G. Poirier and P.K. Sibley, 2018, Acute toxicity of six neonicotinoid insecticides to freshwater invertebrates, Raby, M., M. Nowierski, D. Perlov, X. Zhao, C. Hao, D.G. Poirier and P.K. Sibley. 2018. Acute toxicity of six neonicotinoid insecticides to freshwater invertebrates. Environ. Toxicol. and Chem. Accepted Article, DOI: 10.1002/etc.4088…
Isonychia bicolor	445	Acute 96-h	EC50 < 445.0	2842540	Raby, M., M. Nowierski, D. Perlov, X. Zhao, C. Hao, D.G. Poirier and P.K. Sibley, 2018, Acute toxicity of six neonicotinoid insecticides to freshwater invertebrates, Raby, M., M. Nowierski, D. Perlov, X. Zhao, C. Hao, D.G. Poirier and P.K. Sibley. 2018. Acute toxicity of six neonicotinoid insecticides to freshwater invertebrates. Environ. Toxicol. and Chem. Accepted Article, DOI: 10.1002/etc.4088…
Lumbriculus sp.	7700	Acute 48-h	48-h EC50 = 7700	2712684	Ashwell, J.A. and R.J. Dark. 2002. CGA 293343 (Thiamethoxam): Acute toxicity to aquatic invertebrates. Syngenta. Jealots Hill International Research Centre, Bracknell, Berkshire RG42 6EY, UK. Study No. 01JH146. Issued 12 November, 2002.
Lumbriculus variegatus	2035.1	Acute 96-h	96-h EC50 = 2035.1	2842540	Raby, M., M. Nowierski, D. Perlov, X. Zhao, C. Hao, D.G. Poirier and P.K. Sibley, 2018, Acute toxicity of six neonicotinoid insecticides to freshwater invertebrates, Raby, M., M. Nowierski, D. Perlov, X. Zhao, C. Hao, D.G. Poirier and P.K. Sibley. 2018. Acute toxicity of six neonicotinoid insecticides to freshwater invertebrates. Environ. Toxicol. and Chem. Accepted Article, DOI: 10.1002/etc.4088…
McCaffertium sp.	81.7	Acute 96-h	96-h EC50 = 81.7	2842540	Raby, M., M. Nowierski, D. Perlov, X. Zhao, C. Hao, D.G. Poirier and P.K. Sibley, 2018, Acute toxicity of six neonicotinoid insecticides to freshwater invertebrates, Raby, M., M. Nowierski, D. Perlov, X. Zhao, C. Hao, D.G. Poirier and P.K. Sibley. 2018. Acute toxicity of six neonicotinoid insecticides to freshwater invertebrates. Environ. Toxicol. and Chem. Accepted Article, DOI: 10.1002/etc.4088…
Micrasema sp.	18.5	Acute 96-h	48-h EC50 = 18.5	2842540	Raby, M., M. Nowierski, D. Perlov, X. Zhao, C. Hao, D.G. Poirier and P.K. Sibley, 2018, Acute toxicity of six neonicotinoid insecticides to freshwater invertebrates, Raby, M., M. Nowierski, D. Perlov, X. Zhao, C. Hao, D.G. Poirier and P.K. Sibley. 2018. Acute toxicity of six neonicotinoid insecticides to freshwater invertebrates. Environ. Toxicol. and Chem. Accepted Article, DOI: 10.1002/etc.4088…
Neocloeon triangulifer	5.5	Acute 96-h	96-h EC50 = 5.5	2842540	Raby, M., M. Nowierski, D. Perlov, X. Zhao, C. Hao, D.G. Poirier and P.K. Sibley, 2018, Acute toxicity of six neonicotinoid insecticides to freshwater invertebrates, Raby, M., M. Nowierski, D. Perlov, X. Zhao, C. Hao, D.G. Poirier and P.K. Sibley. 2018. Acute toxicity of six neonicotinoid insecticides to freshwater invertebrates. Environ. Toxicol. and Chem. Accepted Article, DOI: 10.1002/etc.4088…
Ostracoda (Cyprididae sp.)	180	Acute 48-h	48-h EC50 = 180	2712699	CGA 293343: Knauer K. 2000. Final Report. Acute Toxicity Test of CGA 293343 tech. to Individual Invertebrate Species and Molluscs from a Natural Pond Assemblage Under Static Conditions. Study Number: 2002642
Procambarus clarkii	1491.3	Acute 96-h	96-h EC50 = 2310	2712681	Sayers, L.E. 2008. Thiamethoxam: Acute Toxicity to Red Swamp Crayfish (Procambarus clarkii), Under Static-Renewal Conditions. Springborn Smithers Laboratories 790 Main Street, Wareham, MA 02571 – 103. Laboratory Report ID: 1781.6677. Study completion January 03, 2008. MRID# 47558106.
Procambarus clarkii	1491.3	Acute 96-h	96-h EC50 = 967	2712686	Barbee G.C., & Stout, M. J. (2009). Comparative acute toxicity of neonicotinoid and pyrethroid insecticides to non-target crayfish (Procambarus clarkii) associated with rice-crayfish crop rotations. Pest Management Science, 65(11): 1250-1256.
Snail (Planorbella pilsbryi)	6195	Sub-chronic 7-d	7-d LC50 = 6195.0	2712688	Prosser, R.S. et al., 2016, Sensitivity of the early-life stages of freshwater mollusks to neonicotinoid and butenolide insecticides, DACO: 9.3.4
Stenelmis sp.	148	Acute 96-h	96-h EC50 = 148	2842540	Raby, M., M. Nowierski, D. Perlov, X. Zhao, C. Hao, D.G. Poirier and P.K. Sibley, 2018, Acute toxicity of six neonicotinoid insecticides to freshwater invertebrates, Raby, M., M. Nowierski, D. Perlov, X. Zhao, C. Hao, D.G. Poirier and P.K. Sibley. 2018. Acute toxicity of six neonicotinoid insecticides to freshwater invertebrates. Environ. Toxicol. and Chem. Accepted Article, DOI: 10.1002/etc.4088…
Trichocorixa sp.	56.3	Acute 48-h	48-h EC50 = 56.3	2842540	Raby, M., M. Nowierski, D. Perlov, X. Zhao, C. Hao, D.G. Poirier and P.K. Sibley, 2018, Acute toxicity of six neonicotinoid insecticides to freshwater invertebrates, Raby, M., M. Nowierski, D. Perlov, X. Zhao, C. Hao, D.G. Poirier and P.K. Sibley. 2018. Acute toxicity of six neonicotinoid insecticides to freshwater invertebrates. Environ. Toxicol. and Chem. Accepted Article, DOI: 10.1002/etc.4088…
Wavy-rayed lampmussel (Lampsilis fasciola)	691	Acute 48-h	48-h LC50 > 691	2712688	Prosser, R.S. et al., 2016, Sensitivity of the early-life stages of freshwater mollusks to neonicotinoid and butenolide insecticides, DACO: 9.3.4

## Sheet: Supplemental Table 2
Species	Life Stage	Endpoint	Effect Conc. (μg/L)	SSD value	Formulation (% a.i.)	Reference
Bluegill (Lepomis macrochirus)	-	96-h LC50	51	63	Technical (98%)	Hutchinson, C.; Shults, S.; Killeen, J.; et al. (1982) Aquatic Field Study with Bravo 500: Document No. 518-5TX-81-0171-003. (Unpublished study received Apr 21, 1983 under 677-313; submitted by Diamond Shamrock Agricultural Chemicals, Cleveland, OH; CDL:071552-A). MRID: 00127862.
Bluegill sunfish (Lepomis macrochirus)	1.03 g (0.60 - 1.84)	96-h LC50	59.5	63	Technical (96%)	Shults, S.K.; Killeen, J.C. Jr.; Heilman, R.D. 1980d. Chlorothalonil (Technical) Acute Toxicity (LC50) Study in Bluegill. (Unpublished study including report # BW-79-6-446, received Feb 19, 1980 under 677-313; prepared in cooperation with EG&G, Bionomics, submitted by Diamond Shamrock Agricultural Chemicals, Cleveland, Ohio; CDL:099247-D). MRID: 00041439
Bluegill sunfish (Lepomis macrochirus)	0.92 g	96-h LC50	84	63	Technical (99%)	Szalkowski, M.B.; Stallard, D.E.; Bachand Jr, R.T.1979a. Acute Toxicity of 2,4,5,6-Tetrachloroisophthalonitrile (Chlorothalonil) to Bluegill Sunfish (Lepomis macrochirus): Research Report R-79-0003. (Unpublished study received Feb 19, 1980 under 677-313; submitted by Diamond Shamrock Agricultural Chemicals, Cleveland, Ohio; CDL:099248-H). MRID: 00029410.
Channel catfish (Ictalurus punctatus)	1.77 g (1.19 - 2.75)	96-h LC50	48	50	Technical (96%)	Shults, S.K.; Killeen, J.C. Jr.; Heilman, R.D. 1980c. Chlorothalonil (Technical) Acute Toxicity (LC50) Study in channel Catfish. (Unpublished study including report # BW-79-6-460, received Feb 19, 1980 under 677-313; prepared in cooperation with EG&G, Bionomics, submitted by Diamond Shamrock Agricultural Chemicals, Cleveland, Ohio; CDL:099247-E). MRID: 00030390.
Channel catfish (Ictalurus punctatus)	Juvenile; 40-80g	96-h LC50	52	50	Technical (99%)	Gallagher, E.P., Cattley, R.C., and Di Giulio, R.T., 1992. The acute toxicity and sublethal effects of chlorothalonil in channel catfish (Ictalurus punctatus). Chemosphere 24(1):3-10.
Common jollytail (Galaxias maculatus)	7-10g	96-h LC50	16.3	16.3	Technical (99%)	Davies, P.E. and White, R.W.G., 1985. The toxicology and metabolism of chlorothalonil in fish. I. Lethal levels for Salmo gairdneri, Galaxias maculatus, G. truttaceus and G. auratus and the fate of 14C-chlorothalonil in S. gairdneri. Aquatic Toxicology 7:93-105.
Fathead Minnow (Pimephales promelas)	fry	96-h LC50	23	23	Technical (96%)	Shults, S.K., Killeen, J.C. Jr., Dionne, E., and Cary, G.A., 1980a. A Chronic Study in the Fathead Minnow (Pimephales promelas) with Technical Chlorothalonil. (Unpublished study including report # BW-79-6-443, received Feb 19, 1980 under 677-313; prepared in cooperation with EG&G, Bionomics, submitted by Diamond Shamrock Agricultural Chemicals, Cleveland, Ohio; CDL:099247-H). MRID: 00030391.
Golden galaxias (G. auratus)	7-11g	96-h LC50	29.2	29.2	Technical (99%)	Davies, P.E. and White, R.W.G., 1985. The toxicology and metabolism of chlorothalonil in fish. I. Lethal levels for Salmo gairdneri, Galaxias maculatus, G. truttaceus and G. auratus and the fate of 14C-chlorothalonil in S. gairdneri. Aquatic Toxicology 7:93-105.
Rainbow trout (Oncorhynchus mykiss)	6-11g	96-h LC50	10.5	27	Technical (99%)	Davies, P.E. and White, R.W.G., 1985. The toxicology and metabolism of chlorothalonil in fish. I. Lethal levels for Salmo gairdneri, Galaxias maculatus, G. truttaceus and G. auratus and the fate of 14C-chlorothalonil in S. gairdneri. Aquatic Toxicology 7:93-105.
Rainbow trout (Oncorhynchus mykiss)	6-11g	96-h LC50	10.5	27	Technical (99%)	Davies, P.E., 1987. Physiological, anatomic and behavioral changes in the respiratory system of Salmo gairdneri Rich. on acute and chronic exposure to chlorothalonil. Comparative Biochemistry and Physiology 88C(1):113-119.
Rainbow trout (Oncorhynchus mykiss)	6-11g	96-h LC50	17.1	27	Technical (99%)	Davies, P.E. and White, R.W.G., 1985. The toxicology and metabolism of chlorothalonil in fish. I. Lethal levels for Salmo gairdneri, Galaxias maculatus, G. truttaceus and G. auratus and the fate of 14C-chlorothalonil in S. gairdneri. Aquatic Toxicology 7:93-105.
Rainbow trout (Oncorhynchus mykiss)	6-11g	96-h LC50	17.1	27	Technical (99%)	Davies, P.E., 1987. Physiological, anatomic and behavioral changes in the respiratory system of Salmo gairdneri Rich. on acute and chronic exposure to chlorothalonil. Comparative Biochemistry and Physiology 88C(1):113-119.
Rainbow trout (Oncorhynchus mykiss)	6-11g	96-h LC50	18	27	Technical (99%)	Davies, P.E. and White, R.W.G., 1985. The toxicology and metabolism of chlorothalonil in fish. I. Lethal levels for Salmo gairdneri, Galaxias maculatus, G. truttaceus and G. auratus and the fate of 14C-chlorothalonil in S. gairdneri. Aquatic Toxicology 7:93-105.
Rainbow trout (Oncorhynchus mykiss)	-	96-h LC50	18	27	Technical (NR)	Douglas, M.T., et al. 1992a. Chlorothalonil - The Acute Toxicity to Rainbow Trout. Unpublished study performed by Huntingdon Research Centre Ltd., Cambridgeshire, England. Laboratory Project No: VCM 8(b)/920232. Study sponsored by Vischim S.r.l., Milan, Italy. Study Initiated November 11, 1991 and completed July 27, 1992. MRID: 45710219
Rainbow trout (Oncorhynchus mykiss)	1.7 ± 0.16 SD	96-h LC50	39	27	Technical (97.9%)	Peither, A. 2003. Acute toxicity of chlorothalonil technical to rainbow trout (Oncorhynchus mykiss) in a 96-hour flow-through test. RCC Ltd. Environmental Chemistry & Pharmanalytics CH-4452 Itingen/Switzerland. Sponsored by Syngenta Crop Protection AG, Ecological Sciences, CH-4002 Basel, Switzerland. RCC Study No. 847397. Syngenta Study No. 2021842. 40 pgs.
Rainbow trout (Oncorhynchus mykiss)	0.64 - 1.54 g	96-h LC50	42.3	27	Technical (96%)	Shults, S.K.; Killeen, J.C. Jr.; Heilman, R.D. 1980b. Chlorothalonil (Technical) Acute Toxicity (LC50) Study in Rainbow Trout. (Unpublished study including report # BW-79-6-461, received Feb 19, 1980 under 677-313; prepared in cooperation with EG&G, Bionomics, submitted by Diamond Shamrock Agricultural Chemicals, Cleveland, Ohio; CDL:099247-C). MRID: 00056486
Rainbow trout (Oncorhynchus mykiss)	Fry	96-h LC50	57	27	Technical (96%)	Ernst, W.R., Vaughan, J.D.A.; Huybers, A.L.; Doe, K.G.; Hennigar, P.A. 1993. The toxicity of chlorothalonil and its 4-hydroxy metabolite to selected aquatic species, unpublished manuscript, Environment Canada, Environmental Protection, Conservation and Protection, Dartmouth, Nova Scotia.
Rainbow trout (Oncorhynchus mykiss)	Fingerling; 3.5-4.0 g	96-h LC50	76	27	Technical (98%)	Ernst, W.; Doe, K.; Jonah, P.; Young, J.; Julien G.; Hennigar, P. 1991. The toxicity of chlorothalonil to aquatic fauna and the impact of its operational use on a pond ecosystem. Archives of Environmental Contamination and Toxicology. 21:1-9.
Rainbow trout (Oncorhynchus mykiss)	Juvenile; 2.7 ± 7g	96-h LC50	72	27	Technical (98.1%)	Forster, A. 1998a. Chlorothalonil, Assessment of acute toxicity to rainbow trout in the presence of sediment. Huntingdon Life Sciences Ltd., Report No. RIA 002/983531. MRID: 45425803.
Spotted galaxias (G. truttaceus)	8-20g	96-h LC50	18.9	18.9	Technical (99%)	Davies, P.E. and White, R.W.G., 1985. The toxicology and metabolism of chlorothalonil in fish. I. Lethal levels for Salmo gairdneri, Galaxias maculatus, G. truttaceus and G. auratus and the fate of 14C-chlorothalonil in S. gairdneri. Aquatic Toxicology 7:93-105.

## Sheet: Supplemental Table 3
Taxon	Species	EC50 (μg/L)	Geomean species (μg/L)	Reference
Cyanobacteria	Anabaena cylindrica	470	367	Stratton GW. 1984. Effects of the herbicide atrazine and its degradation products, alone and in combination, on phototrophic microorganisms. Arch Environ Contam Toxicol 13:35-42.
Cyanobacteria	Anabaena cylindrica	286	367	Larsen DP, DeNoyelles Jr. F, Stay F, Shiroyama T. 1986. Comparisons of single-species, microcosm and experimental pond responses to atrazine exposure. Environ Toxicol Chem 5:179-190.
Cyanobacteria	Anabaena flos-aquae	706	706	Hughes JS, Alexander MM, Balu K. 1988. An evaluation of appropriate expressions of toxicity in aquatic plant bioassays as demonstrated by the effects of atrazine on algae and duckweed. In: Adams W, Chapman GA, Landis WG (eds). Aquatic Toxicology and Hazard Assessment: 10th Volume. Philadelphia, PA: American Society for Testing and Materials.
Cyanobacteria	Anabaena inaequalis	280	280	Stratton GW. 1984. Effects of the herbicide atrazine and its degradation products, alone and in combination, on phototrophic microorganisms. Arch Environ Contam Toxicol 13:35-42.
Cyanobacteria	Anabaena variabilis	70	70	Stratton GW. 1984. Effects of the herbicide atrazine and its degradation products, alone and in combination, on phototrophic microorganisms. Arch Environ Contam Toxicol 13:35-42.
Archaeplastida	Ankistrodesmus braunii	104	104	Burrell RE, Inniss WE, Mayfield CI. 1985. Detection and analysis of interactions between atrazine and sodium pentachlorophenate with single and multiple algal-bacterial populations. Arch Environ Contam Toxicol 14:167-177.
Archaeplastida	Ankistrodesmus sp.	119	119	Larsen DP, DeNoyelles Jr. F, Stay F, Shiroyama T. 1986. Comparisons of single-species, microcosm and experimental pond responses to atrazine exposure. Environ Toxicol Chem 5:179-190.
Angiospermae	Ceratophyllum demersum	24	24	Fairchild JF, Ruessler DS, Carlson AR. 1998. Comparative sensitivity of five species of macrophytes and six species of algae to atrazine, metribuzin, alachlor, and metolachlor. Environ Toxicol Chem 17:1830-1834.
Archaeplastida	Chlamydomonas reinhardtii	141	75.2	Schafer H, Wenzel A, Fritsche U, Roderer G, Traunspurger W. 1993. Long-term effects of selected xenobiotica on freshwater green algae: development of a flow-through test system. Sci Total Environ 113/114:735-740.
Archaeplastida	Chlamydomonas reinhardtii	67	75.2	Larsen DP, DeNoyelles Jr. F, Stay F, Shiroyama T. 1986. Comparisons of single-species, microcosm and experimental pond responses to atrazine exposure. Environ Toxicol Chem 5:179-190.
Archaeplastida	Chlamydomonas reinhardtii	45	75.2	Hersh CM, Crumpton WG. 1989. Atrazine tolerance of algae isolated from two agricultural streams. Environ Toxicol Chem 8:327-332.
Archaeplastida	Chlorella fusca	26	26	Faust M, Altenburger R, Boedeker W, Grimme LH. 1993. Additive effects of herbicide combinations on aquatic non-target organisms. Sci Total Environ 113/114:941-951.
Archaeplastida	Chlorella pyrenoidosa	480	480	Stratton GW. 1984. Effects of the herbicide atrazine and its degradation products, alone and in combination, on phototrophic microorganisms. Arch Environ Contam Toxicol 13:35-42.
Archaeplastida	Chlorella sp.	37	37	Hersh CM, Crumpton WG. 1989. Atrazine tolerance of algae isolated from two agricultural streams. Environ Toxicol Chem 8:327-332.
Archaeplastida	Chlorella vulgaris	91	225	Burrell RE, Inniss WE, Mayfield CI. 1985. Detection and analysis of interactions between atrazine and sodium pentachlorophenate with single and multiple algal-bacterial populations. Arch Environ Contam Toxicol 14:167-177.
Archaeplastida	Chlorella vulgaris	557	225	Larsen DP, DeNoyelles Jr. F, Stay F, Shiroyama T. 1986. Comparisons of single-species, microcosm and experimental pond responses to atrazine exposure. Environ Toxicol Chem 5:179-190.
Chromalveolata	Cryptomonas pyrenoidifera	494	494	Kallqvist T, Romstad R. 1994. Effects of agricultural pesticides on planktonic algae and cyanobacteria – examples of interspecies sensitivity variations. Norw J Agric Sci 13:117-131.
Chromalveolata	Cyclotella meneghiana	100	137	Millie DF, Hersh CM. 1987. Statistical characterizations of the atrazine-induced photosynthetic inhibition of Cyclotella meneghiniana. Aquatic Toxicol 10:239-249.
Chromalveolata	Cyclotella meneghiana	114	137	Millie DF, Hersh CM. 1987. Statistical characterizations of the atrazine-induced photosynthetic inhibition of Cyclotella meneghiniana. Aquatic Toxicol 10:239-249.
Chromalveolata	Cyclotella meneghiana	225	137	Millie DF, Hersh CM. 1987. Statistical characterizations of the atrazine-induced photosynthetic inhibition of Cyclotella meneghiniana. Aquatic Toxicol 10:239-249.
Chromalveolata	Cyclotella sp.	462	462	Kallqvist T, Romstad R. 1994. Effects of agricultural pesticides on planktonic algae and cyanobacteria – examples of interspecies sensitivity variations. Norw J Agric Sci 13:117-131.
Angiospermae	Elodea canadensis	65	79.6	Forney DR, Davis DE. 1981. Effects of low concentrations of herbicides on submersed aquatic plants. Weed Sci 29:677-685.
Angiospermae	Elodea canadensis	38	79.6	Fairchild JF, Ruessler DS, Carlson AR. 1998. Comparative sensitivity of five species of macrophytes and six species of algae to atrazine, metribuzin, alachlor, and metolachlor. Environ Toxicol Chem 17:1830-1834.
Angiospermae	Elodea canadensis	204	79.6	Hoberg JR. 2007. The toxicity of atrazine to the freshwater macrophyte Elodea canadensis at three light intensities for 14 days. Report 1781.6691. Springborn Smithers Laboratories, Inc., Wareham, MA, USA.
Angiospermae	Hydrilla verticillata	118	118	Hinman ML. 1989. Utility of rooted aquatic vascular plants for aquatic sediment hazard evaluation. Ph.D. Thesis. Memphis State University, Memphis, TN, USA.
Angiospermae	Lemna gibba	202	113	Hoberg JR. 1991b. Atrazine technical toxicity to the duckweed Lemna gibba. SLI Report #91-1-3613. Springborn Laboratories, Inc., Wareham, MA, USA.
Angiospermae	Lemna gibba	93	113	Hoberg JR. 1993b. Atrazine technical - toxicity to duckweed (Lemna gibba). SLI Report #93-4-4755. Springborn Laboratories, Inc., Wareham, MA, USA.
Angiospermae	Lemna gibba	49	113	Hoberg JR. 1993c. Atrazine technical - toxicity to duckweed (Lemna gibba). SLI Report #93-11-5053. Springborn Laboratories, Inc., Wareham, MA, USA.
Angiospermae	Lemna gibba	224	113	Hughes JS, Alexander MM, Balu K. 1988. An evaluation of appropriate expressions of toxicity in aquatic plant bioassays as demonstrated by the effects of atrazine on algae and duckweed. In: Adams W, Chapman GA, Landis WG (eds). Aquatic Toxicology and Hazard Assessment: 10th Volume. Philadelphia, PA: American Society for Testing and Materials.
Angiospermae	Lemna gibba	90	113	Desjardin D, Krueger HO, Kendall TZ. 2003. Atrazine technical: A 14-Day static-renewal toxicity test with duckweed (Lemna gibba G3) including a recovery phase. Report 528A-131A. Wildlife International, Ltd., Easton, MD, USA.
Angiospermae	Lemna minor	115	105	Fairchild JF, Ruessler DS, Carlson AR. 1998. Comparative sensitivity of five species of macrophytes and six species of algae to atrazine, metribuzin, alachlor, and metolachlor. Environ Toxicol Chem 17:1830-1834.
Angiospermae	Lemna minor	95	105	Kirby MF, Sheahan DA. 1994. Effects of atrazine, isoproturon, and mecoprop on the macrophyte Lemna minor and the alga Scenedesmus subspicatus. Bull Environ Contam Toxicol 53:120-126.
Cyanobacteria	Microcystis aeruginosa	164	315	Parrish R. 1978. Effects of atrazine on two freshwater and five marine algae. Ciba-Geigy Corporation, Greensboro, NC, USA.
Cyanobacteria	Microcystis aeruginosa	605	315	Kallqvist T, Romstad R. 1994. Effects of agricultural pesticides on planktonic algae and cyanobacteria – examples of interspecies sensitivity variations. Norw J Agric Sci 13:117-131.
Angiospermae	Myriophyllum heterophyllum	150	150	Fairchild JF, Ruessler DS, Carlson AR. 1998. Comparative sensitivity of five species of macrophytes and six species of algae to atrazine, metribuzin, alachlor, and metolachlor. Environ Toxicol Chem 17:1830-1834.
Angiospermae	Najas sp.	15	15	Fairchild JF, Ruessler DS, Carlson AR. 1998. Comparative sensitivity of five species of macrophytes and six species of algae to atrazine, metribuzin, alachlor, and metolachlor. Environ Toxicol Chem 17:1830-1834.
Chromalveolata	Navicula pellculosa	217	217	Hughes JS, Alexander MM, Balu K. 1988. An evaluation of appropriate expressions of toxicity in aquatic plant bioassays as demonstrated by the effects of atrazine on algae and duckweed. In: Adams W, Chapman GA, Landis WG (eds). Aquatic Toxicology and Hazard Assessment: 10th Volume. Philadelphia, PA: American Society for Testing and Materials.
Angiospermae	Potamogeton perfoliatus	63	63	Forney DR, Davis DE. 1981. Effects of low concentrations of herbicides on submersed aquatic plants. Weed Sci 29:677-685.
Archaeplastida	Scenedesmus obliquus	87	87	Larsen DP, DeNoyelles Jr. F, Stay F, Shiroyama T. 1986. Comparisons of single-species, microcosm and experimental pond responses to atrazine exposure. Environ Toxicol Chem 5:179-190.
Archaeplastida	Scenedesmus quadricauda	300	300	Stratton GW. 1984. Effects of the herbicide atrazine and its degradation products, alone and in combination, on phototrophic microorganisms. Arch Environ Contam Toxicol 13:35-42.
Archaeplastida	Scenedesmus subspicatus	39	39	Zagorc-Koncan J. 1996. Effects of atrazine and alachlor on self-purification processes in receiving streams. Water Sci Technol 33:181-187.
Archaeplastida	Selenastrum capricornutum	164	123	Mayer P, Frickmann J, Christensen ER, Nyholm N. 1998. Influence of growth conditions on the results obtained in algal toxicity tests. Environ Toxicol Chem 17:1091-1098.
Archaeplastida	Selenastrum capricornutum	50	123	Caux P-Y, Menard L, Kent RA. 1996. Comparative study on the effects of MCPA, butylate, atrazine, and cyanazine on Selenastrum capricornutum. Environ Poll 92:219-225.
Archaeplastida	Selenastrum capricornutum	100	123	Versteeg DJ. 1990. Comparison of short- and long-term toxicity test results for the green alga, Selenastrum capricornutum. In: Wang W, Gorsuch JW, Lower WR (eds). Plants for Toxicity Assessment. Philadelphia, PA: American Society for Testing and Materials.
Archaeplastida	Selenastrum capricornutum	131	123	Hoberg JR. 1991a. Atrazine technical toxicity to the freshwater green algae, Selenastrum capricornutum. SLI Report #91-1-3600. Springborn Laboratories, Inc., Wareham, MA, USA.
Archaeplastida	Selenastrum capricornutum	70	123	Turbak SC, Olson SB, McFeters GS. 1986. Comparison of algal assay systems for detecting waterborne herbicides and metals. Water Res 20:91-96.
Archaeplastida	Selenastrum capricornutum	163	123	Roberts SP, Vasseur P, Dive D. 1990. Combined effects between atrazine, copper and pH on target and non-target species. Water Res 24:485-491.
Archaeplastida	Selenastrum capricornutum	125	123	Gala WR, Giesy JP. 1990. Flow cytometric techniques to assess toxicity to algae. In: Landis WG, van der Schalie WH (eds). Aquatic Toxicology and Risk Assessment: 13th Volume. American Society for Testing and Materials, Philadelphia, PA, USA.
Archaeplastida	Selenastrum capricornutum	110	123	Kallqvist T, Romstad R. 1994. Effects of agricultural pesticides on planktonic algae and cyanobacteria – examples of interspecies sensitivity variations. Norw J Agric Sci 13:117-131.
Archaeplastida	Selenastrum capricornutum	201	123	Kallqvist T, Romstad R. 1994. Effects of agricultural pesticides on planktonic algae and cyanobacteria – examples of interspecies sensitivity variations. Norw J Agric Sci 13:117-131.
Archaeplastida	Selenastrum capricornutum	236	123	van der Heever JA, Grobbelaar JU. 1996. The use of Selenastrum capricornutum growth potential as a measure of toxicity of a few selected compounds. Water SA 22: 183-191.
Archaeplastida	Selenastrum capricornutum	223	123	van der Heever JA, Grobbelaar JU. 1996. The use of Selenastrum capricornutum growth potential as a measure of toxicity of a few selected compounds. Water SA 22: 183-191.
Archaeplastida	Selenastrum capricornutum	101	123	Parrish R. 1978. Effects of atrazine on two freshwater and five marine algae. Ciba-Geigy Corporation, Greensboro, NC, USA.
Archaeplastida	Selenastrum capricornutum	78	123	Larsen DP, DeNoyelles Jr. F, Stay F, Shiroyama T. 1986. Comparisons of single-species, microcosm and experimental pond responses to atrazine exposure. Environ Toxicol Chem 5:179-190.
Archaeplastida	Stigeoclonium tenue	317	317	Larsen DP, DeNoyelles Jr. F, Stay F, Shiroyama T. 1986. Comparisons of single-species, microcosm and experimental pond responses to atrazine exposure. Environ Toxicol Chem 5:179-190.
Cyanobacteria	Synechococcus leopoliensis	136	136	Kallqvist T, Romstad R. 1994. Effects of agricultural pesticides on planktonic algae and cyanobacteria – examples of interspecies sensitivity variations. Norw J Agric Sci 13:117-131.
Archaeplastida	Ulothrix subconstricta	159	159	Larsen DP, DeNoyelles Jr. F, Stay F, Shiroyama T. 1986. Comparisons of single-species, microcosm and experimental pond responses to atrazine exposure. Environ Toxicol Chem 5:179-190.
Angiospermae	Vallisneria americana	141	141	Forney DR, Davis DE. 1981. Effects of low concentrations of herbicides on submersed aquatic plants. Weed Sci 29:677-685.
